# Supplementary material for: Controlled pDNA Release in Gemini Cationic Lipoplexes by Femtosecond Laser Irradiation of Gold Nanostars
Source: Nanomaterials (Basel). 2021 Jun 5;11(6):1498. doi: 10.3390/nano11061498 (PMC8229200; doi:10.3390/nano11061498)
Supplement: Supplementary file 1 [file nanomaterials-11-01498-s001.zip]

Archive with 1 entries (1 files):
- nanomaterials-1217635-supplementary.pdf
